# Supplementary material for: Pre-Slaughter Rest Is Effective in Improving the Physiology and Quality of Nile Tilapia Fillets Subjected to In Vivo Transportation at High Densities
Source: Foods. 2025 Jun 27;14(13):2279. doi: 10.3390/foods14132279 (PMC12248842; doi:10.3390/foods14132279)
Supplement: Supplementary file 1 [file foods-14-02279-s001.zip]

Archive with 1 entries (1 files):
- foods-3711977-supplementary.pdf
